# Supplementary material for: Two new species of doryline ants (Hymenoptera, Formicidae) with 11-segmented antennae from India
Source: Zookeys. 2021 Aug 18;1056:59–72. doi: 10.3897/zookeys.1056.68722 (PMC8387304; doi:10.3897/zookeys.1056.68722)
Supplement: XML Treatment for Parasyscia ganeshaiahi [file zookeys.1056.68722-treatment2.xml]

<!DOCTYPE tp:taxon-treatment
  PUBLIC "-//TaxonX//DTD Taxonomic Treatment Publishing DTD v0 20100105//EN" "tax-treatment-NSO.dtd">
<tp:taxon-treatment xmlns:tp="http://www.plazi.org/taxpub"><tp:treatment-meta><kwd-group><label>Taxon classification</label><kwd><named-content xmlns:xlink="http://www.w3.org/1999/xlink" content-type="kingdom">Animalia</named-content></kwd><kwd><named-content xmlns:xlink="http://www.w3.org/1999/xlink" content-type="order">Hymenoptera</named-content></kwd><kwd><named-content xmlns:xlink="http://www.w3.org/1999/xlink" content-type="family">Formicidae</named-content></kwd></kwd-group><mixed-citation publication-type="journal"><person-group><name><surname>Aswaj</surname><given-names>Punnath</given-names></name><name><surname>Sahanashree</surname><given-names>Ramakrishnaiah</given-names></name><name><surname>Udayakantha</surname><given-names>Warnakulasuriyage Sudesh</given-names></name><name><surname>Aniruddha</surname><given-names>Marathe</given-names></name><name><surname>Priyadarsanan</surname><given-names>Dharma Rajan</given-names></name></person-group><article-title>Two new species of doryline ants (<tp:taxon-name><tp:taxon-name-part taxon-name-part-type="order">Hymenoptera</tp:taxon-name-part></tp:taxon-name>, <tp:taxon-name><tp:taxon-name-part taxon-name-part-type="family">Formicidae</tp:taxon-name-part></tp:taxon-name>) with 11-segmented antennae from India</article-title><source>Zookeys</source><day>18</day><month>8</month><year>2021</year><volume>1056</volume><fpage>59</fpage><lpage>72</lpage><pub-id pub-id-type="doi">10.3897/zookeys.1056.68722</pub-id></mixed-citation></tp:treatment-meta><tp:nomenclature><tp:taxon-name>
            <object-id xmlns:xlink="http://www.w3.org/1999/xlink" content-type="arpha" xlink:type="simple">0496DD0B-4255-5257-B70F-3536B2A13A1E</object-id>
            <tp:taxon-name-part taxon-name-part-type="genus" reg="Parasyscia">Parasyscia</tp:taxon-name-part>
            <tp:taxon-name-part taxon-name-part-type="species" reg="ganeshaiahi">ganeshaiahi</tp:taxon-name-part>
            <object-id xmlns:xlink="http://www.w3.org/1999/xlink" content-type="zoobank" xlink:type="simple">http://zoobank.org/4E992EB2-10F9-4CCD-A1EB-45E5F9D55915</object-id>
          </tp:taxon-name><tp:taxon-status xmlns:xlink="http://www.w3.org/1999/xlink" xlink:type="simple">sp. nov.</tp:taxon-status><xref ref-type="fig" rid="F2">Fig. 2A–F</xref></tp:nomenclature><tp:treatment-sec sec-type="material" id="SECID0EOSAE"><title>Material examined.</title><p><bold><italic>Holotype</italic></bold> One worker, point mounted. Original label: “India, Arunachal Pradesh, West Kameng, Eaglenest WLS, <named-content xmlns:xlink="http://www.w3.org/1999/xlink" content-type="dwc:verbatimCoordinates" xlink:type="simple"><named-content content-type="geo-json" specific-use="{&#34;type&#34;:&#34;Point&#34;,&#34;coordinates&#34;:[92.420900,27.043300]}" id="NCID0E3SAE" xlink:type="simple">27.0433°N, 92.4209°E</named-content></named-content>, 1400m, Winkler extraction method, 14<sup>th</sup> April 2013, Aniruddha Marathe leg.” [NBAIR/HYM-FOR/1721-1].</p></tp:treatment-sec><tp:treatment-sec sec-type="description" id="SECID0EDTAE"><title>Worker description.</title><p>Measurements and indices (holotype): <abbrev xmlns:xlink="http://www.w3.org/1999/xlink" xlink:title="Body length" id="ABBRID0EJTAE" xlink:type="simple">BL</abbrev> 2.82; <abbrev xmlns:xlink="http://www.w3.org/1999/xlink" xlink:title="Head length" id="ABBRID0ENTAE" xlink:type="simple">HL</abbrev> 0.58; <abbrev xmlns:xlink="http://www.w3.org/1999/xlink" xlink:title="Head width" id="ABBRID0ERTAE" xlink:type="simple">HW</abbrev> 0.46; <abbrev xmlns:xlink="http://www.w3.org/1999/xlink" xlink:title="Eye length" id="ABBRID0EVTAE" xlink:type="simple">EL</abbrev> 0.05; <abbrev xmlns:xlink="http://www.w3.org/1999/xlink" xlink:title="Tempora length" id="ABBRID0EZTAE" xlink:type="simple">TL</abbrev> 0.31; <abbrev xmlns:xlink="http://www.w3.org/1999/xlink" xlink:title="Scape length" id="ABBRID0E4TAE" xlink:type="simple">SL</abbrev> 0.22; <abbrev xmlns:xlink="http://www.w3.org/1999/xlink" xlink:title="Pronotal width" id="ABBRID0EBUAE" xlink:type="simple">PRW</abbrev> 0.32; <abbrev xmlns:xlink="http://www.w3.org/1999/xlink" xlink:title="Weber’s length" id="ABBRID0EFUAE" xlink:type="simple">WL</abbrev> 0.79; <abbrev xmlns:xlink="http://www.w3.org/1999/xlink" xlink:title="Petiolar length" id="ABBRID0EJUAE" xlink:type="simple">PL</abbrev> 0.21; <abbrev xmlns:xlink="http://www.w3.org/1999/xlink" xlink:title="Petiolar height" id="ABBRID0ENUAE" xlink:type="simple">PH</abbrev> 0.39; <abbrev xmlns:xlink="http://www.w3.org/1999/xlink" xlink:title="Petiolar width" id="ABBRID0ERUAE" xlink:type="simple">PW</abbrev> 0.30; <abbrev xmlns:xlink="http://www.w3.org/1999/xlink" xlink:title="Postpetiolar length" id="ABBRID0EVUAE" xlink:type="simple">PPL</abbrev> 0.39; <abbrev xmlns:xlink="http://www.w3.org/1999/xlink" xlink:title="Postpetiolar height" id="ABBRID0EZUAE" xlink:type="simple">PPH</abbrev> 0.44; <abbrev xmlns:xlink="http://www.w3.org/1999/xlink" xlink:title="Postpetiolar width" id="ABBRID0E4UAE" xlink:type="simple">PPW</abbrev> 0.45. Indices. <abbrev xmlns:xlink="http://www.w3.org/1999/xlink" xlink:title="Cephalic index" id="ABBRID0EBVAE" xlink:type="simple">CI</abbrev> 79; <abbrev xmlns:xlink="http://www.w3.org/1999/xlink" xlink:title="Eye index" id="ABBRID0EFVAE" xlink:type="simple">EI</abbrev> 11; <abbrev xmlns:xlink="http://www.w3.org/1999/xlink" xlink:title="Scape index" id="ABBRID0EJVAE" xlink:type="simple">SI</abbrev> 48; <abbrev xmlns:xlink="http://www.w3.org/1999/xlink" xlink:title="Petiolar index 1" id="ABBRID0ENVAE" xlink:type="simple">PI1</abbrev> 54; <abbrev xmlns:xlink="http://www.w3.org/1999/xlink" xlink:title="Petiolar index 2" id="ABBRID0ERVAE" xlink:type="simple">PI2</abbrev> 143; <abbrev xmlns:xlink="http://www.w3.org/1999/xlink" xlink:title="Postpetiolar index 1" id="ABBRID0EVVAE" xlink:type="simple">PPI1</abbrev> 89; <abbrev xmlns:xlink="http://www.w3.org/1999/xlink" xlink:title="Postpetiolar index 2" id="ABBRID0EZVAE" xlink:type="simple">PPI2</abbrev> 115; <abbrev xmlns:xlink="http://www.w3.org/1999/xlink" xlink:title="Waist index" id="ABBRID0E4VAE" xlink:type="simple">WI</abbrev> 150 (all measurements in mm). <bold><italic>Head</italic>.</bold> In full-face view, rectangular, distinctly longer than broad; lateral margin weakly convex; posterior margin weakly concave (Fig. <xref ref-type="fig" rid="F2">2A</xref>). Antennae 11 segmented; scape short, when folded back fail to reach posterior margin of eyes; Antennal segment II almost as long as broad; segments III–X distinctly broader than long; apical segment (XI) swollen forming a distinct club, 2×longer than IX–X combined (Fig. <xref ref-type="fig" rid="F2">2F</xref>). Frontal carinae short, united and slightly extended behind the antennal socket. Eyes small; located slightly anterior to the mid-length of head (Fig. <xref ref-type="fig" rid="F2">2A</xref>). Mandibles triangular; masticatory margin with a row of denticles (Fig. <xref ref-type="fig" rid="F2">2F</xref>). <bold><italic>Mesosoma</italic>.</bold> In dorsal view, elongate with almost parallel lateral sides (Fig. <xref ref-type="fig" rid="F2">2C</xref>). In profile view, dorsal outline weakly convex; promesonotal suture and metanotal groove absent (Fig. <xref ref-type="fig" rid="F2">2B</xref>). Propodeal declivity in profile view, lightly concave; declivous face with distinct carina across the top and along the lateral margins; propodeal lobe in profile view, strongly convex (Fig. <xref ref-type="fig" rid="F2">2B, C</xref>). <bold><italic>Metasoma</italic>.</bold> Petiole in dorsal view, distinctly broader than long; anterior and lateral margin with distinct carina; anterior and posterior margins transverse (Fig. <xref ref-type="fig" rid="F2">2B, D</xref>). In profile view, petiole shorter than high with weakly convex dorsal outline. Postpetiole in dorsal view, larger than petiole; broader than long; strongly convex posterior margin (Fig. <xref ref-type="fig" rid="F2">2D</xref>). In profile view, postpetiole shorter than high; dorsal outline weakly convex (Fig. <xref ref-type="fig" rid="F2">2B</xref>). Abdominal tergite IV (first gastral tergite) in dorsal view, elongate, occupying most part of gaster; anterior margin strongly concave; lateral sides strongly convex. Base of cinctus of first gastral tergite with cross ribs (Fig. <xref ref-type="fig" rid="F2">2E</xref>). <bold><italic>Sculpture</italic>.</bold> Body with numerous distinct foveolae with smooth interspaces. Propodeal dorsal surface medially with a distinct unsculptured area. Postpetiole with more closely-spaced foveolae. First gastral tergite anteriorly with large foveolae and posteriorly with smaller foveolae. Remaining gastral segments anteriorly smooth and posteriorly with small foveolae.</p><fig id="F2" position="float" orientation="portrait"><object-id xmlns:xlink="http://www.w3.org/1999/xlink" content-type="doi" xlink:type="simple">10.3897/zookeys.1056.68722.figure2</object-id><object-id xmlns:xlink="http://www.w3.org/1999/xlink" content-type="arpha" xlink:type="simple">0C2DD3F5-42DC-5DCE-A5B4-E914B1FF6237</object-id><label>Figure 2.</label><caption><p><italic><tp:taxon-name><tp:taxon-name-part taxon-name-part-type="genus" reg="Parasyscia">Parasyscia</tp:taxon-name-part><tp:taxon-name-part taxon-name-part-type="species" reg="ganeshaiahi">ganeshaiahi</tp:taxon-name-part></tp:taxon-name></italic> sp. nov., holotype worker <bold>A</bold> head in full-face view <bold>B</bold> body in profile view <bold>C</bold> mesosoma in dorsal view <bold>D</bold> petiole and postpetiole in dorsal view <bold>E</bold> girdling constriction and gaster in dorsal view <bold>F</bold> antenna and Mandibles.</p></caption><graphic xmlns:xlink="http://www.w3.org/1999/xlink" xlink:href="zookeys-1056-059-g002.jpg" position="float" orientation="portrait" xlink:type="simple" id="oo_578939.jpg"><uri content-type="original_file" xlink:type="simple">https://binary.pensoft.net/fig/578939</uri></graphic></fig><p><bold><italic>Pilosity</italic>.</bold> Body covered with erect to sub-erect hairs. Sides of head and legs with relatively shorter hairs. Apical antennal segment with abundant short decumbent hairs. <italic>Body coloration</italic>. Body mainly yellowish brown. Antennal segment III to X and mandibles reddish brown.</p></tp:treatment-sec><tp:treatment-sec sec-type="Recognition" id="SECID0EKZAE"><title>Recognition.</title><p><italic><tp:taxon-name><tp:taxon-name-part taxon-name-part-type="genus" reg="Parasyscia">Parasyscia</tp:taxon-name-part><tp:taxon-name-part taxon-name-part-type="species" reg="ganeshaiahi">ganeshaiahi</tp:taxon-name-part></tp:taxon-name></italic> sp. nov. is similar to the Palearctic <italic><tp:taxon-name><tp:taxon-name-part taxon-name-part-type="genus" reg="Parasyscia">P.</tp:taxon-name-part><tp:taxon-name-part taxon-name-part-type="species" reg="piochardi">piochardi</tp:taxon-name-part></tp:taxon-name></italic> Emery, 1882 in general appearance and 11-segmented antennae. <italic><tp:taxon-name><tp:taxon-name-part taxon-name-part-type="genus" reg="Parasyscia">Parasyscia</tp:taxon-name-part><tp:taxon-name-part taxon-name-part-type="species" reg="piochardi">piochardi</tp:taxon-name-part></tp:taxon-name></italic> is known from Israel, Lebanon, Syrian Arab Republic and Turkey (<xref ref-type="bibr" rid="B1">AntWeb 2021</xref>; <xref ref-type="bibr" rid="B8">Bolton 2021</xref>). <italic><tp:taxon-name><tp:taxon-name-part taxon-name-part-type="genus" reg="Parasyscia">Parasyscia</tp:taxon-name-part><tp:taxon-name-part taxon-name-part-type="species" reg="ganeshaiahi">ganeshaiahi</tp:taxon-name-part></tp:taxon-name></italic> is distinguished from <italic><tp:taxon-name><tp:taxon-name-part taxon-name-part-type="genus" reg="Parasyscia">P.</tp:taxon-name-part><tp:taxon-name-part taxon-name-part-type="species" reg="piochardi">piochardi</tp:taxon-name-part></tp:taxon-name></italic> by the following characteristics: 1) head in full-face view, rectangular with weakly convex lateral sides in <italic><tp:taxon-name><tp:taxon-name-part taxon-name-part-type="genus" reg="Parasyscia">P.</tp:taxon-name-part><tp:taxon-name-part taxon-name-part-type="species" reg="ganeshaiahi">ganeshaiahi</tp:taxon-name-part></tp:taxon-name></italic> (head nearly oval shaped with strongly convex lateral sides in <italic><tp:taxon-name><tp:taxon-name-part taxon-name-part-type="genus" reg="Parasyscia">P.</tp:taxon-name-part><tp:taxon-name-part taxon-name-part-type="species" reg="piochardi">piochardi</tp:taxon-name-part></tp:taxon-name></italic>); 2) strong sculpturing with relatively larger foveolae in <italic><tp:taxon-name><tp:taxon-name-part taxon-name-part-type="genus" reg="Parasyscia">P.</tp:taxon-name-part><tp:taxon-name-part taxon-name-part-type="species" reg="ganeshaiahi">ganeshaiahi</tp:taxon-name-part></tp:taxon-name></italic> (weakly sculptured with shallow, small foveolae in <italic><tp:taxon-name><tp:taxon-name-part taxon-name-part-type="genus" reg="Parasyscia">P.</tp:taxon-name-part><tp:taxon-name-part taxon-name-part-type="species" reg="piochardi">piochardi</tp:taxon-name-part></tp:taxon-name></italic>); 3) head in full-face view, fovea larger in size and comparatively closely spaced in <italic><tp:taxon-name><tp:taxon-name-part taxon-name-part-type="genus" reg="Parasyscia">P.</tp:taxon-name-part><tp:taxon-name-part taxon-name-part-type="species" reg="ganeshaiahi">ganeshaiahi</tp:taxon-name-part></tp:taxon-name></italic> (fovea smaller with distinct unsculptured area present in <italic><tp:taxon-name><tp:taxon-name-part taxon-name-part-type="genus" reg="Parasyscia">P.</tp:taxon-name-part><tp:taxon-name-part taxon-name-part-type="species" reg="piochardi">piochardi</tp:taxon-name-part></tp:taxon-name></italic>); 4) frontal carinae united posteriorly and extended behind in <italic><tp:taxon-name><tp:taxon-name-part taxon-name-part-type="genus" reg="Parasyscia">P.</tp:taxon-name-part><tp:taxon-name-part taxon-name-part-type="species" reg="ganeshaiahi">ganeshaiahi</tp:taxon-name-part></tp:taxon-name></italic> (frontal carinae not united and extended behind in <italic><tp:taxon-name><tp:taxon-name-part taxon-name-part-type="genus" reg="Parasyscia">P.</tp:taxon-name-part><tp:taxon-name-part taxon-name-part-type="species" reg="piochardi">piochardi</tp:taxon-name-part></tp:taxon-name></italic>); 5) mesosoma in dorsal view, with nearly straight lateral margins in <italic><tp:taxon-name><tp:taxon-name-part taxon-name-part-type="genus" reg="Parasyscia">P.</tp:taxon-name-part><tp:taxon-name-part taxon-name-part-type="species" reg="ganeshaiahi">ganeshaiahi</tp:taxon-name-part></tp:taxon-name></italic> (mesosoma in dorsal view, medially concave in <italic><tp:taxon-name><tp:taxon-name-part taxon-name-part-type="genus" reg="Parasyscia">P.</tp:taxon-name-part><tp:taxon-name-part taxon-name-part-type="species" reg="piochardi">piochardi</tp:taxon-name-part></tp:taxon-name></italic>); 6) petiole in profile view, with straight anterior slope in <italic><tp:taxon-name><tp:taxon-name-part taxon-name-part-type="genus" reg="Parasyscia">P.</tp:taxon-name-part><tp:taxon-name-part taxon-name-part-type="species" reg="ganeshaiahi">ganeshaiahi</tp:taxon-name-part></tp:taxon-name></italic> (weakly convex anterior margin in <italic><tp:taxon-name><tp:taxon-name-part taxon-name-part-type="genus" reg="Parasyscia">P.</tp:taxon-name-part><tp:taxon-name-part taxon-name-part-type="species" reg="piochardi">piochardi</tp:taxon-name-part></tp:taxon-name></italic>); 7) anterior margin of petiole in dorsal view, with a distinct carina in <italic><tp:taxon-name><tp:taxon-name-part taxon-name-part-type="genus" reg="Parasyscia">P.</tp:taxon-name-part><tp:taxon-name-part taxon-name-part-type="species" reg="ganeshaiahi">ganeshaiahi</tp:taxon-name-part></tp:taxon-name></italic> (carina absent in <italic><tp:taxon-name><tp:taxon-name-part taxon-name-part-type="genus" reg="Parasyscia">P.</tp:taxon-name-part><tp:taxon-name-part taxon-name-part-type="species" reg="piochardi">piochardi</tp:taxon-name-part></tp:taxon-name></italic>); 8) <italic><tp:taxon-name><tp:taxon-name-part taxon-name-part-type="genus" reg="Parasyscia">P.</tp:taxon-name-part><tp:taxon-name-part taxon-name-part-type="species" reg="ganeshaiahi">ganeshaiahi</tp:taxon-name-part></tp:taxon-name></italic> is a smaller species, <abbrev xmlns:xlink="http://www.w3.org/1999/xlink" xlink:title="Head width" id="ABBRID0EVAAG" xlink:type="simple">HW</abbrev> 0.46, <abbrev xmlns:xlink="http://www.w3.org/1999/xlink" xlink:title="Tempora length" id="ABBRID0EZAAG" xlink:type="simple">TL</abbrev> 2.82 in (<italic><tp:taxon-name><tp:taxon-name-part taxon-name-part-type="genus" reg="Parasyscia">P.</tp:taxon-name-part><tp:taxon-name-part taxon-name-part-type="species" reg="piochardi">piochardi</tp:taxon-name-part></tp:taxon-name></italic> is larger, <abbrev xmlns:xlink="http://www.w3.org/1999/xlink" xlink:title="Head width" id="ABBRID0EIBAG" xlink:type="simple">HW</abbrev> 0.53, <abbrev xmlns:xlink="http://www.w3.org/1999/xlink" xlink:title="Tempora length" id="ABBRID0EMBAG" xlink:type="simple">TL</abbrev> 3.40); 9) <italic><tp:taxon-name><tp:taxon-name-part taxon-name-part-type="genus" reg="Parasyscia">P.</tp:taxon-name-part><tp:taxon-name-part taxon-name-part-type="species" reg="ganeshaiahi">ganeshaiahi</tp:taxon-name-part></tp:taxon-name></italic> has comparatively bigger eyes in relation to head width, <abbrev xmlns:xlink="http://www.w3.org/1999/xlink" xlink:title="Eye index" id="ABBRID0E2BAG" xlink:type="simple">EI</abbrev> 11 (<italic><tp:taxon-name><tp:taxon-name-part taxon-name-part-type="genus" reg="Parasyscia">P.</tp:taxon-name-part><tp:taxon-name-part taxon-name-part-type="species" reg="piochardi">piochardi</tp:taxon-name-part></tp:taxon-name></italic> has smaller eyes in relation to the head width, <abbrev xmlns:xlink="http://www.w3.org/1999/xlink" xlink:title="Eye index" id="ABBRID0EKCAG" xlink:type="simple">EI</abbrev> 6).</p></tp:treatment-sec><tp:treatment-sec sec-type="habitat" id="SECID0EOCAG"><title>Habitat.</title><p>The type specimen was collected from the Eaglenest Wildlife Sanctuary at an elevation of 1400 m above sea level. The collection site has a canopy cover of about 90% with low light penetration. The soil had a pH of 6.83 and temperature 17°C at the time of collection. A single worker specimen was collected using a Winkler extractor from sifted leaf litter taken from 1 m<sup>2</sup>, which accounted for 760 ml of leaf litter. We captured three additional ant genera (<italic><tp:taxon-name><tp:taxon-name-part taxon-name-part-type="genus" reg="Aphaenogaster">Aphaenogaster</tp:taxon-name-part></tp:taxon-name></italic>, <italic><tp:taxon-name><tp:taxon-name-part taxon-name-part-type="genus" reg="Carebara">Carebara</tp:taxon-name-part></tp:taxon-name></italic> and <italic><tp:taxon-name><tp:taxon-name-part taxon-name-part-type="genus" reg="Paratrechina">Paratrechina</tp:taxon-name-part></tp:taxon-name></italic>) in the same trap.</p></tp:treatment-sec><tp:treatment-sec sec-type="distribution" id="SECID0ELDAG"><title>Distribution.</title><p>Indomalaya: India (Arunachal Pradesh).</p></tp:treatment-sec><tp:treatment-sec sec-type="etymology" id="SECID0EQDAG"><title>Etymology.</title><p>With 2021 being the 25<sup>th</sup> anniversary of ATREE, this species is a Latin noun in the genitive case named in honour of one of its founders, Prof. K. N. Ganeshaiah, eminent ecologist and writer, who was instrumental in establishing Insect Taxonomy and Conservation Laboratory in ATREE.</p></tp:treatment-sec><ref-list><ref id="B1"><mixed-citation xmlns:xlink="http://www.w3.org/1999/xlink" xlink:type="simple"><institution xlink:type="simple">AntWeb</institution> (<year>2021</year>) AntWeb. Version 8.63.2. California Academy of Sciences. <ext-link xlink:type="simple" ext-link-type="uri" xlink:href="https://www.antweb.org/">https://www.antweb.org/</ext-link> [Accessed 17<sup>th</sup> February, 2021]</mixed-citation></ref><ref id="B8"><mixed-citation xmlns:xlink="http://www.w3.org/1999/xlink" xlink:type="simple"><person-group><name name-style="western"><surname>Bolton</surname><given-names>B</given-names></name></person-group> (<year>2021</year>) An online catalog of the ants of the world. <ext-link xlink:type="simple" ext-link-type="uri" xlink:href="https://antcat.org/">https://antcat.org/</ext-link> [Accessed 17<sup>th</sup> February, 2021]</mixed-citation></ref></ref-list></tp:taxon-treatment>
