# Supplementary material for: Two new species of doryline ants (Hymenoptera, Formicidae) with 11-segmented antennae from India
Source: Zookeys. 2021 Aug 18;1056:59–72. doi: 10.3897/zookeys.1056.68722 (PMC8387304; doi:10.3897/zookeys.1056.68722)
Supplement: XML Treatment for Syscia [file zookeys.1056.68722-treatment3.xml]

<!DOCTYPE tp:taxon-treatment
  PUBLIC "-//TaxonX//DTD Taxonomic Treatment Publishing DTD v0 20100105//EN" "tax-treatment-NSO.dtd">
<tp:taxon-treatment xmlns:tp="http://www.plazi.org/taxpub"><tp:treatment-meta><kwd-group><label>Taxon classification</label><kwd><named-content xmlns:xlink="http://www.w3.org/1999/xlink" content-type="kingdom">Animalia</named-content></kwd><kwd><named-content xmlns:xlink="http://www.w3.org/1999/xlink" content-type="order">Hymenoptera</named-content></kwd><kwd><named-content xmlns:xlink="http://www.w3.org/1999/xlink" content-type="family">Formicidae</named-content></kwd></kwd-group><mixed-citation publication-type="journal"><person-group><name><surname>Aswaj</surname><given-names>Punnath</given-names></name><name><surname>Sahanashree</surname><given-names>Ramakrishnaiah</given-names></name><name><surname>Udayakantha</surname><given-names>Warnakulasuriyage Sudesh</given-names></name><name><surname>Aniruddha</surname><given-names>Marathe</given-names></name><name><surname>Priyadarsanan</surname><given-names>Dharma Rajan</given-names></name></person-group><article-title>Two new species of doryline ants (<tp:taxon-name><tp:taxon-name-part taxon-name-part-type="order">Hymenoptera</tp:taxon-name-part></tp:taxon-name>, <tp:taxon-name><tp:taxon-name-part taxon-name-part-type="family">Formicidae</tp:taxon-name-part></tp:taxon-name>) with 11-segmented antennae from India</article-title><source>Zookeys</source><day>18</day><month>8</month><year>2021</year><volume>1056</volume><fpage>59</fpage><lpage>72</lpage><pub-id pub-id-type="doi">10.3897/zookeys.1056.68722</pub-id></mixed-citation></tp:treatment-meta><tp:nomenclature><tp:taxon-name>
            <object-id xmlns:xlink="http://www.w3.org/1999/xlink" content-type="arpha" xlink:type="simple">81715D1C-67EC-54D2-A7B6-010B60F5D2D1</object-id>
            <tp:taxon-name-part taxon-name-part-type="genus" reg="Syscia">Syscia</tp:taxon-name-part>
          </tp:taxon-name><tp:taxon-authority>Roger, 1861</tp:taxon-authority><tp:nomenclature-citation-list><tp:nomenclature-citation><tp:taxon-name>
                <tp:taxon-name-part taxon-name-part-type="genus" reg="Syscia">Syscia</tp:taxon-name-part>
              </tp:taxon-name><comment>Roger, 1861a 19. Type species: <tp:taxon-name><tp:taxon-name-part taxon-name-part-type="genus" reg="Syscia">Syscia</tp:taxon-name-part><tp:taxon-name-part taxon-name-part-type="species" reg="typhla">typhla</tp:taxon-name-part></tp:taxon-name>, by monotypy.</comment></tp:nomenclature-citation><tp:nomenclature-citation><tp:taxon-name>
                <tp:taxon-name-part taxon-name-part-type="genus" reg="Syscia">Syscia</tp:taxon-name-part>
                <tp:taxon-name-part taxon-name-part-type="infraspecific-rank">subgenus</tp:taxon-name-part>
                <tp:taxon-name-part taxon-name-part-type="subgenus" reg="of">of</tp:taxon-name-part>
                <tp:taxon-name-part taxon-name-part-type="genus" reg="Cerapachys">Cerapachys</tp:taxon-name-part>
              </tp:taxon-name><comment>: Wheeler, W.M. 1902d: 185; Emery 1902c: 24.</comment></tp:nomenclature-citation><tp:nomenclature-citation><tp:taxon-name>
                <tp:taxon-name-part taxon-name-part-type="genus" reg="Syscia">Syscia</tp:taxon-name-part>
              </tp:taxon-name><comment>senior synonym of <tp:taxon-name><tp:taxon-name-part taxon-name-part-type="genus" reg="Cysias">Cysias</tp:taxon-name-part></tp:taxon-name>: <xref ref-type="bibr" rid="B14">Emery 1911</xref>d: 10.</comment></tp:nomenclature-citation><tp:nomenclature-citation><tp:taxon-name>
                <tp:taxon-name-part taxon-name-part-type="genus" reg="Syscia">Syscia</tp:taxon-name-part>
              </tp:taxon-name><comment>junior synonym of <tp:taxon-name><tp:taxon-name-part taxon-name-part-type="genus" reg="Cerapachys">Cerapachys</tp:taxon-name-part></tp:taxon-name>: <xref ref-type="bibr" rid="B20">Kempf 1972</xref>a: 76.</comment></tp:nomenclature-citation><tp:nomenclature-citation><tp:taxon-name>
                <tp:taxon-name-part taxon-name-part-type="genus" reg="Syscia">Syscia</tp:taxon-name-part>
              </tp:taxon-name><comment>as genus: <xref ref-type="bibr" rid="B9">Borowiec 2016</xref>: 219.</comment></tp:nomenclature-citation></tp:nomenclature-citation-list></tp:nomenclature><tp:treatment-sec sec-type="diagnosis" id="SECID0EORAG"><title>Diagnosis.</title><p><xref ref-type="bibr" rid="B9">Borowiec (2016)</xref> defined this genus as follows: 1) 11- or 9-segmented antennae; 2) eyes small to absent; 3) body usually heavily sculptured with abundant pilosity; 4) uniformly coloured body, ranges from yellow through reddish to dark brown but never black; 5) basal segment of hind tarsus widening distally with a light patch of cuticle on the inner (flexor) side; 6) abdominal tergite IV anteriorly folding over sternite.</p></tp:treatment-sec><ref-list><ref id="B14"><mixed-citation xmlns:xlink="http://www.w3.org/1999/xlink" xlink:type="simple"><person-group><name name-style="western"><surname>Emery</surname><given-names>C</given-names></name></person-group> (<year>1911</year>) <article-title><tp:taxon-name><tp:taxon-name-part taxon-name-part-type="order">Hymenoptera</tp:taxon-name-part></tp:taxon-name>. Fam. <tp:taxon-name><tp:taxon-name-part taxon-name-part-type="family">Formicidae</tp:taxon-name-part></tp:taxon-name>. Subfam. <tp:taxon-name><tp:taxon-name-part taxon-name-part-type="subfamily">Ponerinae</tp:taxon-name-part></tp:taxon-name>.</article-title><source>Genera Insectorum</source><volume>118</volume>: <fpage>1</fpage>–<lpage>125</lpage>.</mixed-citation></ref><ref id="B20"><mixed-citation xmlns:xlink="http://www.w3.org/1999/xlink" xlink:type="simple"><person-group><name name-style="western"><surname>Kempf</surname><given-names>WW</given-names></name></person-group> (<year>1972</year>) <article-title>Catálogo abreviado das formigas da região Neotropical.</article-title><source>Studia Entomologica</source><volume>15</volume>: <fpage>3</fpage>–<lpage>344</lpage>.</mixed-citation></ref><ref id="B9"><mixed-citation xmlns:xlink="http://www.w3.org/1999/xlink" xlink:type="simple"><person-group><name name-style="western"><surname>Borowiec</surname><given-names>ML</given-names></name></person-group> (<year>2016</year>) <article-title>Generic revision of the ant subfamily <tp:taxon-name><tp:taxon-name-part taxon-name-part-type="subfamily">Dorylinae</tp:taxon-name-part></tp:taxon-name> (<tp:taxon-name><tp:taxon-name-part taxon-name-part-type="order">Hymenoptera</tp:taxon-name-part></tp:taxon-name>, <tp:taxon-name><tp:taxon-name-part taxon-name-part-type="family">Formicidae</tp:taxon-name-part></tp:taxon-name>).</article-title><source>ZooKeys</source><volume>608</volume>: <fpage>1</fpage>–<lpage>280</lpage>. <ext-link xlink:type="simple" ext-link-type="doi" xlink:href="10.3897/zookeys.608.9427">https://doi.org/10.3897/zookeys.608.9427</ext-link></mixed-citation></ref></ref-list></tp:taxon-treatment>
