# Supplementary material for: Two new species of doryline ants (Hymenoptera, Formicidae) with 11-segmented antennae from India
Source: Zookeys. 2021 Aug 18;1056:59–72. doi: 10.3897/zookeys.1056.68722 (PMC8387304; doi:10.3897/zookeys.1056.68722)
Supplement: XML Treatment for Syscia indica [file zookeys.1056.68722-treatment4.xml]

<!DOCTYPE tp:taxon-treatment
  PUBLIC "-//TaxonX//DTD Taxonomic Treatment Publishing DTD v0 20100105//EN" "tax-treatment-NSO.dtd">
<tp:taxon-treatment xmlns:tp="http://www.plazi.org/taxpub"><tp:treatment-meta><kwd-group><label>Taxon classification</label><kwd><named-content xmlns:xlink="http://www.w3.org/1999/xlink" content-type="kingdom">Animalia</named-content></kwd><kwd><named-content xmlns:xlink="http://www.w3.org/1999/xlink" content-type="order">Hymenoptera</named-content></kwd><kwd><named-content xmlns:xlink="http://www.w3.org/1999/xlink" content-type="family">Formicidae</named-content></kwd></kwd-group><mixed-citation publication-type="journal"><person-group><name><surname>Aswaj</surname><given-names>Punnath</given-names></name><name><surname>Sahanashree</surname><given-names>Ramakrishnaiah</given-names></name><name><surname>Udayakantha</surname><given-names>Warnakulasuriyage Sudesh</given-names></name><name><surname>Aniruddha</surname><given-names>Marathe</given-names></name><name><surname>Priyadarsanan</surname><given-names>Dharma Rajan</given-names></name></person-group><article-title>Two new species of doryline ants (<tp:taxon-name><tp:taxon-name-part taxon-name-part-type="order">Hymenoptera</tp:taxon-name-part></tp:taxon-name>, <tp:taxon-name><tp:taxon-name-part taxon-name-part-type="family">Formicidae</tp:taxon-name-part></tp:taxon-name>) with 11-segmented antennae from India</article-title><source>Zookeys</source><day>18</day><month>8</month><year>2021</year><volume>1056</volume><fpage>59</fpage><lpage>72</lpage><pub-id pub-id-type="doi">10.3897/zookeys.1056.68722</pub-id></mixed-citation></tp:treatment-meta><tp:nomenclature><tp:taxon-name>
            <object-id xmlns:xlink="http://www.w3.org/1999/xlink" content-type="arpha" xlink:type="simple">6803E4A5-91CF-5A69-8FD4-306B53CF8AA9</object-id>
            <tp:taxon-name-part taxon-name-part-type="genus" reg="Syscia">Syscia</tp:taxon-name-part>
            <tp:taxon-name-part taxon-name-part-type="species" reg="indica">indica</tp:taxon-name-part>
            <object-id xmlns:xlink="http://www.w3.org/1999/xlink" content-type="zoobank" xlink:type="simple">http://zoobank.org/3A9C67DF-8692-40EF-A3FD-3102D10C1253</object-id>
          </tp:taxon-name><tp:taxon-status xmlns:xlink="http://www.w3.org/1999/xlink" xlink:type="simple">sp. nov.</tp:taxon-status><xref ref-type="fig" rid="F3">Fig. 3A–F</xref></tp:nomenclature><tp:treatment-sec sec-type="material" id="SECID0EETAG"><title>Material examined.</title><p><bold><italic>Holotype</italic></bold> One worker, Point mounted. Original label: “India, Arunachal Pradesh, West Kameng, Eaglenest WLS, <named-content xmlns:xlink="http://www.w3.org/1999/xlink" content-type="dwc:verbatimCoordinates" xlink:type="simple"><named-content content-type="geo-json" specific-use="{&#34;type&#34;:&#34;Point&#34;,&#34;coordinates&#34;:[92.430200,27.043400]}" id="NCID0ESTAG" xlink:type="simple">27.0434°N, 92.4302°E</named-content></named-content>, 1600 m, Winkler extraction method, 10.IV.2013, Aniruddha Marathe leg.” [NBAIR/HYM-FOR/1721-2].</p></tp:treatment-sec><tp:treatment-sec sec-type="description" id="SECID0EXTAG"><title>Worker description.</title><p>Measurements and indices (holotype): <abbrev xmlns:xlink="http://www.w3.org/1999/xlink" xlink:title="Body length" id="ABBRID0E4TAG" xlink:type="simple">BL</abbrev> 3.33; <abbrev xmlns:xlink="http://www.w3.org/1999/xlink" xlink:title="Head length" id="ABBRID0EBUAG" xlink:type="simple">HL</abbrev> 0.68; <abbrev xmlns:xlink="http://www.w3.org/1999/xlink" xlink:title="Head width" id="ABBRID0EFUAG" xlink:type="simple">HW</abbrev> 0.50; <abbrev xmlns:xlink="http://www.w3.org/1999/xlink" xlink:title="Scape length" id="ABBRID0EJUAG" xlink:type="simple">SL</abbrev> 0.25; <abbrev xmlns:xlink="http://www.w3.org/1999/xlink" xlink:title="Pronotal width" id="ABBRID0ENUAG" xlink:type="simple">PRW</abbrev> 0.35; <abbrev xmlns:xlink="http://www.w3.org/1999/xlink" xlink:title="Weber’s length" id="ABBRID0ERUAG" xlink:type="simple">WL</abbrev> 0.85; <abbrev xmlns:xlink="http://www.w3.org/1999/xlink" xlink:title="Petiolar length" id="ABBRID0EVUAG" xlink:type="simple">PL</abbrev> 0.36, <abbrev xmlns:xlink="http://www.w3.org/1999/xlink" xlink:title="Petiolar height" id="ABBRID0EZUAG" xlink:type="simple">PH</abbrev> 0.31, <abbrev xmlns:xlink="http://www.w3.org/1999/xlink" xlink:title="Petiolar width" id="ABBRID0E4UAG" xlink:type="simple">PW</abbrev> 0.29, <abbrev xmlns:xlink="http://www.w3.org/1999/xlink" xlink:title="Postpetiolar length" id="ABBRID0EBVAG" xlink:type="simple">PPL</abbrev> 0.41, <abbrev xmlns:xlink="http://www.w3.org/1999/xlink" xlink:title="Postpetiolar height" id="ABBRID0EFVAG" xlink:type="simple">PPH</abbrev> 0.47, <abbrev xmlns:xlink="http://www.w3.org/1999/xlink" xlink:title="Postpetiolar width" id="ABBRID0EJVAG" xlink:type="simple">PPW</abbrev> 0.43. Indices: <abbrev xmlns:xlink="http://www.w3.org/1999/xlink" xlink:title="Cephalic index" id="ABBRID0ENVAG" xlink:type="simple">CI</abbrev> 74, <abbrev xmlns:xlink="http://www.w3.org/1999/xlink" xlink:title="Scape index" id="ABBRID0ERVAG" xlink:type="simple">SI</abbrev> 50, <abbrev xmlns:xlink="http://www.w3.org/1999/xlink" xlink:title="Petiolar index 1" id="ABBRID0EVVAG" xlink:type="simple">PI1</abbrev> 116, <abbrev xmlns:xlink="http://www.w3.org/1999/xlink" xlink:title="Petiolar index 2" id="ABBRID0EZVAG" xlink:type="simple">PI2</abbrev> 81, <abbrev xmlns:xlink="http://www.w3.org/1999/xlink" xlink:title="Postpetiolar index 1" id="ABBRID0E4VAG" xlink:type="simple">PPI1</abbrev> 87, <abbrev xmlns:xlink="http://www.w3.org/1999/xlink" xlink:title="Postpetiolar index 2" id="ABBRID0EBWAG" xlink:type="simple">PPI2</abbrev> 105, <abbrev xmlns:xlink="http://www.w3.org/1999/xlink" xlink:title="Waist index" id="ABBRID0EFWAG" xlink:type="simple">WI</abbrev> 148 (all measurements in mm).</p><p><bold><italic>Head</italic>.</bold> In full-face view, rectangular, distinctly longer than broad; lateral margin weakly convex; posterior margin weakly concave (Fig. <xref ref-type="fig" rid="F3">3A</xref>). Antennae 11-segmented, apical segment (XI) longer than IX–X combined; scape short, reaching mid-length of head when folded back. Antennal segment II almost as long as broad, segments III–X slightly broader than long (Fig. <xref ref-type="fig" rid="F3">3F</xref>). Frontal carinae short and narrow, reaching less than half of head length. Eyes and ocelli completely absent (Fig. <xref ref-type="fig" rid="F3">3A</xref>). Mandibles triangular; masticatory margin serrated, without distinct teeth (Fig. <xref ref-type="fig" rid="F3">3F</xref>). <bold><italic>Mesosoma</italic>.</bold> In dorsal view, elongate with almost parallel lateral sides (Fig. <xref ref-type="fig" rid="F3">3C</xref>). In profile view, dorsal outline weakly convex; promesonotal suture and metanotal groove absent; mesopleuron demarcated from propleuron by a distinct pronotomesopleural suture; mesopleuron not clearly differentiated from metapleuron. Propodeal declivity feebly concave, encircled with a distinct thin rim (Fig. <xref ref-type="fig" rid="F3">3B</xref>). <bold><italic>Metasoma</italic>.</bold> In dorsal view, petiole distinctly longer than broad; almost parallel sided (Fig. <xref ref-type="fig" rid="F3">3D</xref>). In profile view, petiole subrectangular; slightly longer than high with weakly convex dorsal outline. Subpetiolar process subrectangular; ventral outline strongly concave (Fig. <xref ref-type="fig" rid="F3">3B</xref>). Postpetiole in dorsal view, larger than petiole; slightly longer than broad (Fig. <xref ref-type="fig" rid="F3">3D</xref>). In profile view, postpetiole slightly shorter than high; dorsal outline weakly convex. Postpetiolar sternite in profile view low, ventral margin weakly convex; anteroventrally produced into a blunt angle (Fig. <xref ref-type="fig" rid="F3">3B</xref>). Abdominal tergite IV (first gastral tergite) in dorsal view, elongate with anterior margin weakly concave; lateral sides weakly convex (Fig. <xref ref-type="fig" rid="F3">3E</xref>). Base of cinctus of first gastral tergite with cross ribs (Fig. <xref ref-type="fig" rid="F3">3E</xref>). <bold><italic>Sculpture</italic>.</bold> Body with numerous, relatively small, closely-spaced foveolae. Ventrolateral surface of petiole with two distinct almost parallel carinae just above the subpetiolar process. Antennal scape, outer surface of mandible and legs with fine dense micropunctures. <bold><italic>Pilosity</italic>.</bold> Body covered with erect and sub-erect hairs. Dorsum of postpetiole and first gastral tergite with sparse erect hairs mixed with dense long decumbent hairs. Antennae and legs with dense short decumbent hairs. <italic>Body coloration</italic>. Body reddish brown. Antennae and legs yellowish brown.</p><fig id="F3" position="float" orientation="portrait"><object-id xmlns:xlink="http://www.w3.org/1999/xlink" content-type="doi" xlink:type="simple">10.3897/zookeys.1056.68722.figure3</object-id><object-id xmlns:xlink="http://www.w3.org/1999/xlink" content-type="arpha" xlink:type="simple">D3C28563-31C0-54F9-97D2-98AD08A1470C</object-id><label>Figure 3.</label><caption><p><italic><tp:taxon-name><tp:taxon-name-part taxon-name-part-type="genus" reg="Syscia">Syscia</tp:taxon-name-part><tp:taxon-name-part taxon-name-part-type="species" reg="indica">indica</tp:taxon-name-part></tp:taxon-name></italic> sp. nov., holotype worker <bold>A</bold> head in full-face view <bold>B</bold> body in profile view <bold>C</bold> mesosoma in dorsal view <bold>D</bold> petiole and postpetiole in dorsal view <bold>E</bold> girdling constriction and gaster in dorsal view <bold>F</bold> antenna and Mandibles.</p></caption><graphic xmlns:xlink="http://www.w3.org/1999/xlink" xlink:href="zookeys-1056-059-g003.jpg" position="float" orientation="portrait" xlink:type="simple" id="oo_578940.jpg"><uri content-type="original_file" xlink:type="simple">https://binary.pensoft.net/fig/578940</uri></graphic></fig></tp:treatment-sec><tp:treatment-sec sec-type="Recognition" id="SECID0EWZAG"><title>Recognition.</title><p><italic><tp:taxon-name><tp:taxon-name-part taxon-name-part-type="genus" reg="Syscia">Syscia</tp:taxon-name-part><tp:taxon-name-part taxon-name-part-type="species" reg="indica">indica</tp:taxon-name-part></tp:taxon-name></italic> sp. nov. is similar to <italic><tp:taxon-name><tp:taxon-name-part taxon-name-part-type="genus" reg="Syscia">S.</tp:taxon-name-part><tp:taxon-name-part taxon-name-part-type="species" reg="chaladthanyakiji">chaladthanyakiji</tp:taxon-name-part></tp:taxon-name></italic> in general appearance and 11-segmented antennae. However, <italic><tp:taxon-name><tp:taxon-name-part taxon-name-part-type="genus" reg="Syscia">S.</tp:taxon-name-part><tp:taxon-name-part taxon-name-part-type="species" reg="indica">indica</tp:taxon-name-part></tp:taxon-name></italic> can be separated from <italic><tp:taxon-name><tp:taxon-name-part taxon-name-part-type="genus" reg="Syscia">S.</tp:taxon-name-part><tp:taxon-name-part taxon-name-part-type="species" reg="chaladthanyakiji">chaladthanyakiji</tp:taxon-name-part></tp:taxon-name></italic> by the following characteristics: 1) weak sculpture with relatively small and closely-spaced foveolae in <italic><tp:taxon-name><tp:taxon-name-part taxon-name-part-type="genus" reg="Syscia">S.</tp:taxon-name-part><tp:taxon-name-part taxon-name-part-type="species" reg="indica">indica</tp:taxon-name-part></tp:taxon-name></italic> (stronger sculpturing with well-defined macropunctures in <italic><tp:taxon-name><tp:taxon-name-part taxon-name-part-type="genus" reg="Syscia">S.</tp:taxon-name-part><tp:taxon-name-part taxon-name-part-type="species" reg="chaladthanyakiji">chaladthanyakiji</tp:taxon-name-part></tp:taxon-name></italic>); 2) abdominal segment IV (first gastral tergite) with large number of closely-spaced foveolae in <italic><tp:taxon-name><tp:taxon-name-part taxon-name-part-type="genus" reg="Syscia">S.</tp:taxon-name-part><tp:taxon-name-part taxon-name-part-type="species" reg="indica">indica</tp:taxon-name-part></tp:taxon-name></italic> (first gastral tergite with lesser number of relatively widely spaced foveolae in <italic><tp:taxon-name><tp:taxon-name-part taxon-name-part-type="genus" reg="Syscia">S.</tp:taxon-name-part><tp:taxon-name-part taxon-name-part-type="species" reg="chaladthanyakiji">chaladthanyakiji</tp:taxon-name-part></tp:taxon-name></italic>); 3) remaining gastral segments with feeble foveolae in <italic><tp:taxon-name><tp:taxon-name-part taxon-name-part-type="genus" reg="Syscia">S.</tp:taxon-name-part><tp:taxon-name-part taxon-name-part-type="species" reg="indica">indica</tp:taxon-name-part></tp:taxon-name></italic> (remaining gastral segments anteriorly with an unscupltured area in <italic><tp:taxon-name><tp:taxon-name-part taxon-name-part-type="genus" reg="Syscia">S.</tp:taxon-name-part><tp:taxon-name-part taxon-name-part-type="species" reg="chaladthanyakiji">chaladthanyakiji</tp:taxon-name-part></tp:taxon-name>)</italic>; 4) head in full-face view oval shaped with convex lateral sides and moderately concave posterior margin in <italic><tp:taxon-name><tp:taxon-name-part taxon-name-part-type="genus" reg="Syscia">S.</tp:taxon-name-part><tp:taxon-name-part taxon-name-part-type="species" reg="indica">indica</tp:taxon-name-part></tp:taxon-name></italic> (head in full-face view rectangular, almost parallel sides, posterior margin weakly concave in <italic><tp:taxon-name><tp:taxon-name-part taxon-name-part-type="genus" reg="Syscia">S.</tp:taxon-name-part><tp:taxon-name-part taxon-name-part-type="species" reg="chaladthanyakiji">chaladthanyakiji</tp:taxon-name-part></tp:taxon-name></italic>); 5) <abbrev xmlns:xlink="http://www.w3.org/1999/xlink" xlink:title="Cephalic index" id="ABBRID0EB5AG" xlink:type="simple">CI</abbrev> 74, <abbrev xmlns:xlink="http://www.w3.org/1999/xlink" xlink:title="Scape index" id="ABBRID0EF5AG" xlink:type="simple">SI</abbrev> 50 in <italic><tp:taxon-name><tp:taxon-name-part taxon-name-part-type="genus" reg="Syscia">S.</tp:taxon-name-part><tp:taxon-name-part taxon-name-part-type="species" reg="indica">indica</tp:taxon-name-part></tp:taxon-name></italic> (<abbrev xmlns:xlink="http://www.w3.org/1999/xlink" xlink:title="Cephalic index" id="ABBRID0EU5AG" xlink:type="simple">CI</abbrev> 80–84, <abbrev xmlns:xlink="http://www.w3.org/1999/xlink" xlink:title="Scape index" id="ABBRID0EY5AG" xlink:type="simple">SI</abbrev> 56–63 in <italic><tp:taxon-name><tp:taxon-name-part taxon-name-part-type="genus" reg="Syscia">S.</tp:taxon-name-part><tp:taxon-name-part taxon-name-part-type="species" reg="chaladthanyakiji">chaladthanyakiji</tp:taxon-name-part></tp:taxon-name>)</italic>. <italic><tp:taxon-name><tp:taxon-name-part taxon-name-part-type="genus" reg="Syscia">Syscia</tp:taxon-name-part><tp:taxon-name-part taxon-name-part-type="species" reg="indica">indica</tp:taxon-name-part></tp:taxon-name></italic> sp. nov. is also similar to the Sri Lankan and Chinese <italic><tp:taxon-name><tp:taxon-name-part taxon-name-part-type="genus" reg="Syscia">S.</tp:taxon-name-part><tp:taxon-name-part taxon-name-part-type="species" reg="typhla">typhla</tp:taxon-name-part></tp:taxon-name></italic> in general appearance. However, the new species can be easily separated from <italic><tp:taxon-name><tp:taxon-name-part taxon-name-part-type="genus" reg="Syscia">S.</tp:taxon-name-part><tp:taxon-name-part taxon-name-part-type="species" reg="typhla">typhla</tp:taxon-name-part></tp:taxon-name></italic> by the 1) presence of 11-segmented antennae (9-segmented in <italic><tp:taxon-name><tp:taxon-name-part taxon-name-part-type="genus" reg="Syscia">S.</tp:taxon-name-part><tp:taxon-name-part taxon-name-part-type="species" reg="typhla">typhla</tp:taxon-name-part></tp:taxon-name></italic>); 2) foveolae on cephalic dorsum smaller in diameter and closely spaced in <italic><tp:taxon-name><tp:taxon-name-part taxon-name-part-type="genus" reg="Syscia">S.</tp:taxon-name-part><tp:taxon-name-part taxon-name-part-type="species" reg="indica">indica</tp:taxon-name-part></tp:taxon-name></italic> (foveolae comparatively larger in diameter and widely spaced in <italic><tp:taxon-name><tp:taxon-name-part taxon-name-part-type="genus" reg="Syscia">S.</tp:taxon-name-part><tp:taxon-name-part taxon-name-part-type="species" reg="typhla">typhla</tp:taxon-name-part></tp:taxon-name></italic>); 3) posterior cephalic margin nearly transverse in <italic><tp:taxon-name><tp:taxon-name-part taxon-name-part-type="genus" reg="Syscia">S.</tp:taxon-name-part><tp:taxon-name-part taxon-name-part-type="species" reg="Indica">Indica</tp:taxon-name-part></tp:taxon-name></italic> (posterior cephalic margin strongly concave in <italic><tp:taxon-name><tp:taxon-name-part taxon-name-part-type="genus" reg="Syscia">S.</tp:taxon-name-part><tp:taxon-name-part taxon-name-part-type="species" reg="typhla">typhla</tp:taxon-name-part></tp:taxon-name></italic>); 4) base of cinctus of first gastral tergite with cross ribs in <italic><tp:taxon-name><tp:taxon-name-part taxon-name-part-type="genus" reg="Syscia">S.</tp:taxon-name-part><tp:taxon-name-part taxon-name-part-type="species" reg="indica">indica</tp:taxon-name-part></tp:taxon-name></italic> (base of cinctus of first gastral tergite without cross ribs in <italic><tp:taxon-name><tp:taxon-name-part taxon-name-part-type="genus" reg="Syscia">S.</tp:taxon-name-part><tp:taxon-name-part taxon-name-part-type="species" reg="typhla">typhla</tp:taxon-name-part></tp:taxon-name></italic>).</p></tp:treatment-sec><tp:treatment-sec sec-type="habitat" id="SECID0EWCBG"><title>Habitat.</title><p>The holotype was collected from the Eaglenest Wildlife Sanctuary at an elevation of 1600 m above sea level. The region has a canopy cover of about 85% and no indications of anthropogenic disturbances. The soil had a pH of 6.85 and temperature 16°C at the time of collection. The specimen was collected using a Winkler extractor from sifted leaf litter of 1 m<sup>2</sup>. We were able to capture one additional ant genus <italic><tp:taxon-name><tp:taxon-name-part taxon-name-part-type="genus" reg="Carebara">Carebara</tp:taxon-name-part></tp:taxon-name></italic> in the same trap, which consisted of 295 ml leaf litter.</p></tp:treatment-sec><tp:treatment-sec sec-type="distribution" id="SECID0EFDBG"><title>Distribution.</title><p>Indomalaya: India (Arunachal Pradesh).</p></tp:treatment-sec><tp:treatment-sec sec-type="etymology" id="SECID0EKDBG"><title>Etymology.</title><p>The specific epithet <tp:taxon-name><tp:taxon-name-part taxon-name-part-type="genus" reg="Syscia"/><tp:taxon-name-part taxon-name-part-type="species" reg="indica">indica</tp:taxon-name-part></tp:taxon-name> is a Latin singular feminine adjective in the nominative case and refers to the country where the species was collected.</p></tp:treatment-sec></tp:taxon-treatment>
